# Supplementary material for: De novo transcriptomic analysis of the alimentary tract of the tephritid gall fly, Procecidochares utilis
Source: PLoS One. 2018 Aug 23;13(8):e0201679. doi: 10.1371/journal.pone.0201679 (PMC6107134; doi:10.1371/journal.pone.0201679)
Supplement: S1 Table — (XLSX) [file pone.0201679.s001.xlsx]

## Sheet: Sheet1
S1 Table. Unigene sequeces for glutathione S-transferase identified in Procecidochares utilis transcriptome
>Unigene33502_X
ATGTCAGCCAAGCCGGTTTTGTACTATTCTCTCCGTAGCCCACCATGCCGTGCGGTGCTTCTGACAGCTGCTGCTATTGGATTGGAATTAGAGTTGCGGCCAACTAACGTAAAGGCAAACGAACATCTAACAACCGAATTTCTCAAACTCAATCCATTACATACTATACCCGTTTTGGATGATAATGGCACAATTATAAGCGATTCACATGTAATTAATGCTTATCTTGTAGATAAATATTCATCAGACGAGACACTCTATCCAAAAGATGAAAAAAAGCGCAGAGAAGTTGATACACGTCTCTTTTTTGATGCCGGTCATCTATTCCCACGTATTCGTTTGATTGTCGAACCGGTTATTTACTTTGGTGAAGATAATATTGATGAATTTAAAATAACA…
>Unigene26753_X
ATGTCTTCAAAACCTATTTTGTATTACGCTATACGCAGTCCACCTTCACGATCAATTCTAATGACAGCTGCTGCCATTGGATTGGAATTAGATAAACGTGTTGGAGACTTTAAAGATCCTAATCTAGCAAAAATTAATCCAATTAAAACAGTACCGGTGTTGATTGATAATGGCACGATTATCAACGATTCACATGTAATTAATACATATCTTGTGGATACATATGCAAAGGATGATAAACTATATCCTAAAGATCCAGAGAAACGACGAATAGTTGATGCACTTCTTTTCTTCGATGCTTGCCATTTATTTGCACGCAGTCGTATGATGGTCGATCCAATCTTTTTTAAAGGTGCAACTCAGATTGAGAAAAGTAGCATTGAATACATGCAACATGCA…
>CL1459.Contig2_X
ATGTCTAACAAACCAGTTCTATACTCTGTTGCACGCAGCCCACCTTGCCGTGCAGTGATGATGACAGCAGCAGCTATTGGATTGGAATTAGATGTTCGGGATCCGAGAGAAGGAGTAGAAAATTACTCGAAAATTAACCCTGTAAGAACTGTGCCAACATTAAATGATAATGAAATAATAGTCAACGATTCACATGTAATAAATGCCTACTTCATTGATAAATACTCAACAGATGATATGCTCTATCCAAAAAATCCAGAGGTGCGTAAAAAAATTGATTGGCTTCTTTATTTTGATGCATGCCATCTTTTTGGGCGTTTTCGTCGGTTAGTCGAAGGAATTTTTAATTATGGTGATGTTGAATTGGAAGATATTAATATTAAAATGGTACAAAAATCA…
>CL3481.Contig1_X
ATGACAAAACCGGTTTTGTACTATGCCACATTAAGTCCACCATCGCGTGCGGTCTTATTGACAGCAAATGCGATTGGCGTTGAATTGGAATTACGACCCATCAACCTTCTAAAAGGCGAACATTTAACAGATGATTTCATCAAAATGAATCCCCAACATACAATTCCCACATTAAACGATGATGGTAACATCATTTATGATTCGCATGCCATTTGTGGTTATTTGGTTGATAAATTTGGAAAGGATGATAAACTATATCCAAAAGATTTGGTTAAACGTGCTCAAGTGAATGCACGTTTACACTTCGATTCGGGACATTTATTTGCACGTTCACGTTTTCTTTATGAGCCGATATTATATTATGGTTCAACCGATTGTTCAATGGATAAAATTGCTTAT…
>Unigene21310_X
ATGTCTGCGCGTCCGATTTTGTATTATGCGCTTTTTAGTCCCCCTTCTAGGGCCGCACTTTTGACATCAAAATTAATTGGACTGGATGTGGAATTAAAAAAAATTAATTTTGAAAAACAGGAAAATCATAGCGATTGGTTTTTAAAGATAAACCCACATCACACTGTTCCTGTACTTATTGATCAGGGTGCTACGCTGTGCGAAAGTAATGCCATAATCACTTACTTGGTCAATCAATATGGACAGAGTCAACATGAGCATTTATATCCCAAAAACTTTCTAAAGAGAGCCCTAGTTGATGAGCGTCTCTACTATTGCAATGGTATACTTAGTAAAGCCATTAAAGATTTCATTATTCGTATATTACGTGGGGACGAAATTCATTATAATAAAAAAAGC…
>Unigene31382_X
ATGGGAAAAGTTATTTTGTATGGTATAGAAGGCAGCCCACCTGTACGCGCCACGCTTTTAACACTACACGCTTTAAAGTTACCATTCGAATTTAAAAGAGTAATGCTATTAGAAAAAGGACCAGTGTATGAGGAACTACTTCGCATTAATCCCTTAGCAACAGTACCGACTTTAGATGATAACGGGCACATTGTCACAGATTCACATGCCATCAATGCCTATCTAGTTAACAAATATGGTGAAAGTAATGATGCGCTCTATCCTAAAGATTTGGCTAAACGTTCAGTTGTCGATCAATGTTTATACTATGATACGGGAGTAGTTTTCGAGCGTGCAATACGTGCTATAACAAGACCAATTTTTCTTGAAAATCAAAAAGAAATATCTCAGTTAAAGATC…
>CL2641.Contig1_X
TTGGTACGCAAATATCATAAAAATAATAATGATGAATTATTATATCCAAAGGATTTTTACGCACGCGCTATTGTCGATCAACGTTTATATTATGAAGCAGTTACTTTATTTGCTACTTGTCTAAAGCAAATTACTGGTTCACTATTTCAACAAAATTTAACTGAAGTACCAAAAGAGAAATTCAATCAAATACGTAATGCATATAGAGTGTTGGAAGCATTCTTAAATCAAAGCCCATATATGGCTGGGGATAATTTAACAATTGCCGATTTTAGTATTGTTTCGACAGTTAGTACTTTTAATGCTGCTTTGGTACCCATTGATATGGGTAAATGGCCGAAATTAACCGAATGGCTTAAACGTATGGAAGCACTGCCTTATTATGCTGAGGCAAATGGT…
>Unigene32072_X
ATGGGTAAACTGGTATTGTATGGGATCGATCCAAGTCCACCGGTACGTGCTTGTAAACTAACCTTGGCTGCTTTGGATTTACCATATGAATATAAAGTGGTGGAATTGTTAAAATTCGAGAATCGAACACCTGAGTTCTTAAAAAAAAATCCACAACATACTGTACCACTACTCGAAGACGACGGTCAATATATTTGGGATTCGCATGCGATCATGACTTATTTGGTACGTCGTTATGGCAAAAATGATTCACTTTATCCAAAGGATTTTTTCAAGCGTGCCCTTGTCGATCAACGACTTCACTTTGAGTCGGGTGTGCTATTTCAAGGATGTTTGCGTAATATAGCCGTACCAATATTTTATAAAAATGTAACTGAGGTCAGCCGTTGGAAAATTGAT…
>Unigene17688_X
TTGAACGTTTTCGAAACGTATTTACGCAAAAGTGGTACAAAATATGCTGCAACAAATTGTTTGACCATTGCAGATTTTGCCTTAGTTACGGCTACTTTATGTTTAGAAGCCATTGGTTTTGATTTATCTCCATATGCGTTGATAAAAAAATGGTATGAAACATTTAAGAGCGAAAATGCTGAATTGTGGGCAATTGGCTATAAAGGTATGCAAGAAATTGCCCAATTCGAAAAGAATCCTCCTGATCTCTCTCATATGAATCATCCATTCCATCCAACACGCAAAACAAAA
>Unigene27406_X
ATGTATTTAGTGGAACAATATGCCAAAACTGATTCCTTGTACACAAAATGTCATGAGAGACGTGCACTCATAAATCAGCGATTGTATTTCGATGTCGATCTGTCATTGGCTGTTGGTAGATATTTGTATGAGCCGATCATGATTTGATCCAGAAGAGCTGAAGAAGCTGGAGCCAAAATTGGAAATTTTGAATACGCTTTTGGTTGAAAATGAATTTGTGATTGAGGATTCGCTATCTTAGGCCGATTTATCTATGTACATATATTGGCAAATGTTACTACTTTAGATGTGGGAGCATCAATAAAAAACTCCAATATCAATATTGAAAAGTATGCGAATATTAAAATCTGGTATGATAACATGAAAGCAAGCGGTTGCTTAGAGTTTTTAAAGTTTTAT
>Unigene31129_X
ATGGATTTTTATTACACTGCTGGTTCTGCACCCTGCCGCTCGGTTCTGATGACCGCAAAGGCACTTGGCGTCAACTTAAACAAGAAAGATATGAATCTAATGGCCGGTGAACACATGAAGCCGGAATATCTTAAACTAAACCCACAACACACCATTCCAACTTTAGTGGACAATGGCTTTTCTATTTGGGAATCACGTGCGATAATGATCTATTTAGCTGAGAAATATGGCAAGGATGATTCGTTGTACCCCAAAGATCCAAAAAAGAAGGCAATAATCAATCAACGTTTATATTTTGATATGGGTACGCTGTATAAGAGCTTTGCTGACTACTATTACCCGCAATTGTTTGCCAAGGCACCCGCTGACCCAGAATTGTACAAAAAAATGGAAGCAGCT…
>Unigene36301_X
CCACAAATTTTAGCTAAACAACCTGCCGATCCCGAATTGTTCAAGAAAATGGAAGCTGCTTTTGATTTTTTGAACACATTTTTGGAGGGTAATGACTATGTGGCTGGCGATCAGTTGACTGTGGCGGATCATAGCATTCTCGCTTCGATATCTACATTCGATGTAGCGGGTTTTGATATTAGTAAATATCCAAATGTTGCCAGATGGTACGAAAGCTGCAAGAAACTCCCTGGATGGGAAGAGAATTGGCATGGTTGCTTAGAATTAAAAAAATTGTTT
>Unigene32381_X
AAGGTTAAAATGTCGCTAAAATTTTATTATGATTTGATGTCGCAGCCGTCTCGTGCTCTGCTCATTATTCTCAAGATGAGCGGTGTACAATACCAAGATTGTCCAGTGGCGTTGCGTAAAGGGGAGCACTTGACTGAAGAGTTCAAGCAAAATATTAATCGCTTTCAACGTGTGCCCTGCATCATTGATGATGGCTTCAAATTGGCAGAAAGTATTGCTATCCTCAGGTACCTCAGCTCAAAGGGTAAAATTCCCGAATTTTTGTATCCCAAATATTTTGTTGAGCAAGCGCGGGTCGATGAATTTCTTGAATGGCATCACATTTCATTGCGTGTAACCTGTTCACTTTATTTTCGTACTATTTGGCTGGATCCACTTATAACGGGAGTACGTCCAGCA…
>Unigene32289_X
TTAAATCAAGCATTGAATGCCTTTGAGAATTTGTTTTTGAACAAAAACAAGTTCATTGTCGGTGATAAAATTTCTTTTGCTGATCTAATGGCGATTTGCGAGATTGATCAACCAAAGTTTATAGGATTTGACCCCTTCAACCACCATCCAAAGATTGGTCATTGGTATGAACAAGTCAGAGAAGAATTGGGCCCATATTACAAACAAGTAGCTGATGAGTTTGATAACACATTGAAAAGGGCAGAGAAAAAGATACCTGAAGTTATGTATCTGCAGCAG
>Unigene30433_X
CCAACAGAAAGCCAAATAACTACTAAACCAATACTTTATTCCTATTGGACAAGCTCCTGTTCGTGGCGTGTACGAATTGCTCTTAATTACAAAAGTATTCCATATGAAACAAGGCCCATTAATTTGATCAAATCAGGAGGCGAACAACATAGTGATAAGTACCGAGGAGTGAATCCTATGAAATTAGTACCAACGCTACAAATAGATGGCCACAACATCGTTGAGTCTGTTGCTATTATGCATTATTTAGAAGAAATCCAACCACAACCATCATTATTACCAAATGATGTGTACAAACGTACTAGAGTGCGTGAAATTGTTGAAATTATTTGTTCGGATATACAACCATTACAGAATTTGGGTGTCCTTAAACATTTAGCTAAAGACAAAAGGGAAGCT…
>CL1757.Contig2_X
ATGAGTGGGGGCAAGCATTTGTTCAAAGGATCGCAAAAGCCGGAACTACCCGACGATGGAGTTCTTCGATTATATTCCATGAGATTTTGTCCCTATGCGCAAAGGGTTCATTTAGTCTTAGACGCAAAGGGTATACCACATCACACCATATTTATTAATCTAACGGAAAAACCAGAATGGCTTACTGAATACAGTCCATTAGGAAAAGTACCAGCACTAATCTTGCCTAAAGAAGAGGGTAAACCAGCATTGATTGAGTCACTAATAGTTGCCGAATATCTTGATGAAAAATATCCGAAAGTATCATTACTACCCAAAGATCCACTAAAGAAAGCACTTGACAAAATACTCATTGAAAGGTTCAACTCGGTTATTAGTGCCATGTATAAGGTATTTTTA…
>CL667.Contig1_X
ATGGCCGATGAAGCAGCAGCACCACCACCAACCGAAGAAGAGGCGCCACCAGCAGAGGGTGTCGAAGGAGCGCCCGTCGATGCGCCACCAGCTGAACCCATTAAACACAGTTATACGCTCTTCTACTTCAATGTGAAAGCATTGGCTGAACCGCTACGTTATTTATTTGCATACGGCGGTATTGAGTATGAAGATGTGCGTGTTACGCGTGACGAGTGGCCGGCACTTAAGCCAACTATGCCCATGGGTCAAATGCCCGTACTCGAAGTTGATGGTAAACGTGTACATCAAAGCATTTCGATGGCTCGCTTTTTGGCTCGTACAGTGGGTTTGAATGGTGCCACACCATGGGAGGATTTACAAATTGATATTGTTGTTGATACAATCAACGATTTCCGT…
>Unigene27629_X
ATACATATAAAGTTAAAAACAAAAATGGCAAAAATTGCTTTCGAATTGCTAACACTCGAAAATGAAGTGTTCAAAACATATCTCTTTTGGTCAGCAGTTTTAGTAATAAAAATGTTATTCATGTCGTTACTAACAGGATTGATGCGTTTCAGAACGCAGACTTTCATTAATCCTGAAGACTTAATG
>Unigene27630_X
ATCTATGTACATAAATACATACATTCTATTGATATAATAGTTATAAAAAATTATAAAAATCATAACAAAAATAAAATGGTCGAAAAAGATTTATTAACATTGGACAATGAAGTTTTCAAGGCGTATGTGTTTTGGTCAGGAATTTTGATTGTTAAAATGTTGTTAATGTCAATTCTAACAGCTGCTATACGCGTTAATACAATGACTTTCATTAATCCTGAAGACTTAATG
>Unigene1477_X
ATGCGTTTCAGAACGCAGACTTATCCCAATCCAGAAGATATTTTCGATAAACGTGTAAAAGTCAAGTACAACGACCCTGATGTCGACCGGGTGCGAAGGGCACATCGTAACGACCTTGAAAACATTTTACCATTCTTTACCATTGGGTTTTTATACCTTTTAACAAATCCTGAAACTAAATTGGCCATGAATTTATTTCGAGCTTTTGGTATTACACGCATTATACACACTATCGTTTATGCTATTGTTGTTGTGCCACAACCT
>Unigene27628_X
AATCCTGAAGACTTAATGGACAAACGCCTTAAAGTGAAATTTGATAACCCCGATGTTGAGCGTGCCCGCAGGGCTCATCGTAACGATTTGGAAAATATTTTACCATTCTTTGTCATTGGTTTTCTTTATGTGCTTATCAACCCAAGTGCAGGTATGGCTATCAATTTATTCCGTACAGTTGGTATCGCTCGAATTGTACATACCATTGTTTATGCTATTGTTGTTATGCCACAACCCAGTCGAGCCTTAGCCTTTTTTGCTGCTTTCGGTGCAACAGTCTTTATGGCCATTCAAGTGATATTTGCA
