# Supplementary material for: De novo transcriptomic analysis of the alimentary tract of the tephritid gall fly, Procecidochares utilis
Source: PLoS One. 2018 Aug 23;13(8):e0201679. doi: 10.1371/journal.pone.0201679 (PMC6107134; doi:10.1371/journal.pone.0201679)
Supplement: S2 Table — (XLSX) [file pone.0201679.s002.xlsx]

## Sheet: Sheet1
S2 Table. Unigene sequeces for Cytochrome oxidase p450 identified in Procecidochares utilis transcriptome
>Unigene33767_X
TTTATTGTTGTTGTTGGTATTCTATTAATTTGGGATTATTTATCAAAGAAACGGTTCAATGAAATGTTACATTATATGCCGGGACCAAAACCATGGCCGTTGGTGGGAAATGCGCTCATGTATCGCAATAAGGGACCAGAGGATATCATGAGCTTCATAGTAGCAAATCGTGCAAAATATGGAACGTTATATCGTGTTTGGGTTGTAAATCAATTAGCGGTATTTTCTTGCGATCCCGATGATATTGAAGTGATACTTAGCAGTCCACAGTATATTACAAAGAATAATCTTTATAATTTGTTACAAGTTTGGCTTGGCACCGGTTTACTTATGAGTACTGGCCGAAAATGGTATTCACGACGAAAAATCATTACACCAACATTTCATTTTAAAATACTT…
>Unigene3343_X
AATAGGCACTTCAGTCCCTCGGATGAGTTTCCACTGCTCCTGAGCCTTCTCCCTGTCTTCCGGCCTAGCGTCCAGAGGCACAAGAATGGCTCACGAGGTGCGGTAACACATGACTTGGAAGACGGTACACCATTCATTGCTGAGGCTGTCACTATCGTCGGCGCCCTCAACGGCAACAGCATGGTTTACCCCGTGAGTGCCGATTCATCTACCCAAGGGGTGCAACCGGTCAGTGCTCATTCGCAGGGTCCACAAAGTGGTGTTACAATGCTTCCTTTTGATGCGCCAGCGGTGGACGTTTCGCAGAAAACATGCCGGTGCATTCTACGGCTCGGGACTATTCGTGGCTTTCCAATGGTTTCTGAATTTGCTGCGAGCGCCTCATCGGCGTTT
>Unigene4539_X
CAAAAAAGTTACGTTGAATATGACTTATTTACTACTTTTTATAATGTGATAACAGCTGAAGATGCAGAGCTATTGTTAAATGATAAGAATATAATCACAAAGGGTATCGCATATTATTTTCTAGAGCCATTTATCCACACCGGGTTATTGACATCAACAGATAAAAAATGGCACACACGTAGAAAGTTGCTTACACCTGCTTTTCACTTTAACATACTGGGACAATTTGAAGAGGTTTTCAAAGAGGAAAGTCAAAAGTTCGTAAACCAACTTGAATCGATCGATATTAACTCA
>Unigene24013_X
CAACCAGATGATTTGCAAATTATACTTTCATCTAAAAAACATACAGAAAAAGTTTTTATTTACAAATTAATGCATAATTTTCTGGGTAAAGGTTTAATAACAAGTAGTGGAGAAAAATGGCATACACATCGAAAATTCATACAACCAATATTTCACTTAACCATTTTGGAACGTTTCATTAACACTTTTGCAGATGCATCGCAGGCGCTATTTGAAAATTTGAATCCAGCAGTTAGCGAAGAAATTAATATTGCTAAATATATTAATAATTGTGTTATAGATATATTAAATGAAGCTGTTTTGGGTGTACCAGTAAAAAGACGAGGTGTAACGGATATAGATATAGAGCAATCGCCTTTTAGACAGGGAAAAGTGGTAGTGAATGAACGTTTCTTGCAG…
>Unigene37099_X
ACTACGCTTGGCATTCAATGTGATAGTTTACATAATCCTTATGAGGATTTTCGTTTGATAACTGTAAAATTTTTCGAAGAATATAGTGTAACACGTGATTTGATAAGTCAACGTTTACCGCAACTTGCTAAAATCTTACGCTGGACGAATACA
>Unigene45254_X
TCCGCATCTGCTGTACGGAGCTCACTGCGCTGGACGCCTGCTGTTCTGCGTGAAACATTGCGTAAACATAGCGTTGTTCCGTTGGTAATGCGGGTGGCTGTCAATAACGATAAGTGGCCTGCTTCTGAAACAGGTCTCGATAAGGATGTTGTTATTCCTGCCGGCTGTTCGGTAGCCGTGGGAATTGAGGGCGTTCATCAGCGG
>CL844.Contig2_X
ATGGTTATGGCCGTGATACTATTAATCGCAATAGCAATATTATTGGCATTCTATTGCAATTTTGATTCGAGCAGAGCGGCCACCGCTTATTTAAAACCATTCCTTACACGCTGCCTCAGACAAAGCAGTAAACTTAATGTCACAGATAGTTTGGCAAGTACAACGAATGGGTTTTATCATGCGAAGGAGTATTTACGTACACGCATTGTCTGGGATATTCCAGGACCATTGCCAATACCATTTCTTGGCACTAAATGGGTGTTTTTTGCTTTTTTCCGGAAATACAAAATGTCTCTGATGCATGAGATGTATGCAGATTGGAATCGCAAATATGGCAAAATTGCTTTGGAGGTGCTTACCTCTGGCATACCAATTGTGCATTTGTTTGATCGTCAAGAC…
>Unigene31181_X
AATACAGCGCTAAAAAATAGATATTACTCGATTGCAACAAAAAGTCATAATACAAATGTATTTGCAAAACCCTTCAAAGATATTCCCGGTCCGCGTGGACCCTTTGGACTTGGCACACTATATAAATATTTGCCAATAATTGGACGCTATTCATGGCTACAGTTGCATAAGGCTGGACGAGACAAATACGAACAATATGGTCCAATTGTACGCGAAACAATGGTACCAGGCGAGGATATTGTTTGGCTCTATGATCCAAATGATATTGCAACTTTGCTCAACGACAGAGATTACCCACAAAGGCGTAGCCATTTGGCATTGGAAAAGTATCGCACAGATCGTCCGCATATTTACCGTTCGGCTGGGCTACTTCCAACTAACGGTGCGGAATGGTGGCAT…
>Unigene34353_X
AAACAAACAAAAACAAAGCATATGCAAATTGCTTATGAGTCAACAGTTGCCAGTGTCAAGTCTCAACAACAAAATAGCAAATCGATTGTAAATACTTGGGATGCGGAATGGCAGGAAGCACTACCTTTCGATTCCATACCGGGCCTAACCAAATATCAAATGTTTCGTGGCTTCATGAAGGGTGGTGACTTTGCTAATCTGGCGCTGAACGAGTTATTTTTAAAATGTCGCGAACGTTTTGGTGATATCTATCGCATGTCAGGTATATTTGGTCAGCCAAGTGCATTGGTACTTTTTAATTTAACCGATTTTGAAAAGATTTTTCGCACTGAGGGCACTTGGCCAGTTCGACCAGGTGGCGAGCTAGTCATTCATTATCGGCGTGGTCGAAAAGATAAC…
>Unigene33444_X
ATGTTATCGAAACAAACAAAACTTTTGAGGCAAAATGATCTATTCAGTTGGCATCATCACTTAGTGCGAGCTTATGTGGTGCAGGCTGAATCCAAAAAAAGTAATGGAGCTGACGTCAGCCTTGAAAATGCACTCCCATATGCCGAAGTGCCGGGACCAAATAAATTTGAACTTATGCGAACGTTTTTGCCTGGTGGTGAATTTTCGAAGAAGCCATTCTTTACCGCAATCGCTATGATGGAAAAGAAATATGGACCAGTTTTTCGATTTCCCGGCATGTTTGGTAAACCCGAAATTGTTATTGACATGAATCCAGCTGATTTCCCTATCATTTTTCGTAACGAAGGCGCTTGGCCCGATCGACGAAGTTTCGACACATTTGTTTATCATCGTGAAAAG…
>Unigene38957_X
TTTGATAACATATTTTGGGAAATAAACCAGGGATATGTTTTTGATTTCCTACCCTGGTTGGAACCGTTTTATAAAAGTCATATGAATAAAATATCTCATTGGACATCTACTATACGAAGCTTTATCTTGAAGCGCATAATTAACGAAAGAGAGCAAGACGGAAATCTTATTGCAGATGATTTTACAAGTGCTTTGTTAAAAAGTGTGGTTGAAGATGAAAGTATGTCACGGAACAAAATAATATATATGCTGGAAGACTTTATTGGAGGGCACTCGGCAGTTGGAAATCTGGTTATGCTTACCTTAATGTATTTGGCTAAAAATCATAATGTTGCCACCCAAATACAGGCAGAAGGAGATTCAGTTGCCTGCATTAAGGGGCAGAAAATAATCAGTTTT…
>Unigene14331_X
AATTATCAAAAATTGTCCAGTCTACAATATTTACATCAATGTATCATAGAATCCATTCGAATGCTTACTGTGGTGTCTTTTTATTCCCGAATTTGCACTAAGCCAACAGAGTTGGATGCTGGTAATGGACTTGTGATACCAATTAGTGTAGGTCAAATCGTTGCTGTACCAGCCTACAGTTATCATCATGACGAAAGTTACTTTCCTGAACCAAATCAATACCATCCAGAACGTTTTAATAATGAATCATATTTAGACTTAGAGAAAAAGGGTATATTCATGCCCTTCGGATATGGACCACGAATTTGTGTTGGCATGCATTTGGGATTGCTCGAAGTCAAAACTTGTCTTGTGGAAATATTCAAGTGCTATAGAGTGAAATGCTGTGAAAAAACAATT…
>Unigene21851_X
GCATCAAATCTCTCCTACCGTTTTACCGTACAGTTCATGTCAAATTTTATATGGGACATTGAAGGAGATGCTTTTGCTGTGCAACATAAAACTCCCTCGCTTCTCTCACCACTGCATCGTATGGCAAAGAATATCATTTTACAATCAACAAAATGTGTACGGTATTATGGACGTACTGCGGCTTGACCATGGCTACAAAAATTACGCCCTGTACGCTTTTTTCCAATTATTGCAGACCGTTTTTTTCAAAAACTATTAACGGATGCTTTGAAAATACGTGGCGAACAA
>Unigene32444_X
ATGAAATTTATGTTTCCAACAATATTAAAAGTAGCCGATCAATTGATGATCGCCGTGGAGAAACATTTGGCGGCGAATGAAAATATCTTGGATTGGAAGGAGATGATGGCTTGTTTTACTACGGATGTAATTGGTAATTGTGCTTTTGGCATTGAATGCAATAGTTTGCAAGATCCTAATGCTGAGTTTCGTGTTATGGGACGTAAGATAATTGGATCACGTCGTCATGGTCCACTTGTTAATGCCTTTATCAATAGTTTTCCCAATATTGCACGTTTTTTGCGTATGTCGATAATGCCACAAAATATTACTGATTTCTTTTTACGTGTCGTATGTGAAAACGTTAGTTATCGTCAAAAAAATAATATTCATACAAATGATTTTATGAGTATTTTAATG…
>Unigene929_X
ATGAATTTATTTCTTACTTTGCTTATAATCACTTTTACACTTATCATAATTGTGCTGAAATATCGTCATGGATATTGGCGTCGACGCAATGTGCCACATAATGAACCAAATTTTCCTATGGGCGATATAAGTGAATGGCGTAAAACTAAATCATTCTTTGAAATTATAAAACCAATATATACGAAATTCAAAGGCACAGCACCATTTGTTGGCATGTATTTTGCATTCAAGCCTGTAGCTTTAATTTTGGACTTAGAGCTAGTGAAACGTATTTTGGTCACAGATTTTAATAACTTTCGAGATCGCGGTCTTTTCTACAATGAAAAAGATGATCCACTTACGGCACATCTCTTCTTTTTGGATGGTTCTAAATGGCGAGATCTGCGTCAAAAACTTACC…
>Unigene157_X
ATGTCTGTGACACAATTACTTTTGGCGACAATACTTGTACTCCTTTGTTTAATTGCCTATTGGGTGCATCGACGTTTTCAGTATTTTGAAAAACTGGGCATTGCCTATGAAAAACCAAATTATGTGTTGGGAAATTTAAATGGAGTACGCACAAGTCGTGCGTTTTTGGAAATTTGGCTAACAACATATAAGAAATTTAAGGGCACCGGACCGTTTTGTGGTTTTTTTTGGTTTCAAAGACCAACGGCATTTGTTTTGGATACAAAATTAGCTAAAGCTATTCTAATTAAAGATTTTAATAATTTCATAAATCGTGGCTTTTATACAAATGTTGAAGACGATCCACTTACGGGCCAATTATTTTTATTAGAAGGTCATCGTTGGCGAACAATGCGTAAT…
>Unigene1180_X
ATGTCTGTGACACAATTACTTTTGGCGACAATACTTGTACTCCTTTGTTTAATTGCCTATTGGGTGCATCGACGTTTTCAGTATTTTGAAAAACTGGGCATTGCCTATGAAAAACCAAATTATGTGTTGGGAAATTTAAATGGAGTACGCACAAGTCGTGCGTTTTTGGAAATTTGGCTAACAACATATAAGAAATTTAAGGGCACCGGACCGTTTTGTGGTTTTTTTTGGTTTCAAAGACCAACGGCATTTGTTTTGGATACAAAATTAGCTAAAGCTATTCTAATTAAAGATTTTAATAATTTCATAAATCGTGGCTTTTATACAAATGTTGAAGACGATCCACTTACGGGCCAATTATTTTTATTAGAAGGTCATCGTTGGCGAACAATGCGTAAT…
>Unigene32773_X
ATGTGGGGAATTTTAATCACTGTGGCAATTGTGGCTTTAACATGGCTAATTTATAATCAATACACTTTTTGGAAACGTCAGGGGGTACCAAGTGATAAACCTTTCATACCATTCGGGTCATTAACGGAAACTGTCTTTGGTAGAAAGGCTACGGGACTTGTAATACTTGATATATATAAAAAATACCAGGAACGTTTTGTTGGAATTTATATGCTATTTAGACCGGCTTTATTGATACGGGATGTAGAGTTGACACGTGATATCTTATTAACAAATTTTAATAGCTTTCATGATCGCGGTACCGATACAAATGTTACTACAGAATTGTTCTCGATGCGTGGTGCGAGTTGGAAAACCTTACGCGCAAAACTAACACCACTTTTTTCGACAGGTAAATTG…
>Unigene32775_X
ATGTGGTTAATCCTAATTGCTGTGGCTATTGTGGCTTTAACATGGCTAACCCTTAAACAATATAACTATTGGAATTTACAAGGTATACCAAGCGATAAGCCAATTTTACCATTCGGTTCAATAAAGGACACTATCCTTGGTAAAAAGGCTCCTGGCATCGTGATACAAGACATCTATCAGCGTCATAAAGAACGTGTTGTTGGAATTTATATGCTATTCAAGCCTACTTTATTGGTACGCGATGTGGAGTTGGCACGAAATATATTGGTGCAAGATTTCAATAGTTTTCATGATAGAGGCACCGATACGAAAGCCACTAATGCATTGATTTTTATGCGAGGTGCAAGTTGGAGAACTTTACGCGCTAAAATGACACCTCTTTTCTCCACCGGAAAAATT…
>Unigene32932_X
ATGTTTTTATTAATTTCAATAGTTAGTATTTGTGCACTTGCAATTTTTTATATAAAATGGAATTATACATATTGGCAACGCAAAGGTTTCCCTTATCTTAAACCAAAAATTCCATTTGGTATATTAAATGAAGTTATAAAACAGAAAATATCATTTGGCACAGCTTGTTTTGAGGCTTATCGCAATGCAAAAGAAAATGTTATTGGAATTTATATAATAACTCGACCAGCTTTATTGATATGTGATGCACAATTGGCAAGAAATATATTGACAAAAGAATTTGAAAGTTTTCATGATCGTGGTATACATGTAGACGATGAAAATGATCCGCAAACGAGTGGTGGATTGTTTTTTTTAAAAGGTCAAGAATGGAAAAATTTGCGCATCAAATTAACGCCC…
>Unigene1512_X
ATGTTATCAATAGAGACGATTTGTATTTTGGCCACCATTTCGGCGATAATATATGGTTGGTGTCGCTATACATATGGATATTGGGAGCGTCAAGGAATTCCATATATGAAACCATTACCACTATTGGGAAATACTAAAGTCATGTTTACACAAAGCAAAAATTTTCTGCTTTATCTTTCTGATATCTATGCTGATCCGAAAATGTCAAATGAAGCAGCCGTTGGTATTTATTTACTAAATAGACCAGCCTTATTGCTACGTGATCCAGAGCTAATAAAATCTGTTATGATTAAGGATTTTAATAAGTTTTCTGATCGTACATCAGGTAGCGATCCGCATGGTGATGCTTTAGCAGCAAATAATCTTTTTCTTATGAATAATCCAAAATGGAAAGAGCTG…
>Unigene31805_X
ATATCACTTGTGTCCATGTTTTTAATGTTTATTTTCTACAAATGGGCTACCCATAGATATAACACATTCACAGAACGTGGTATTCCTTGCGAAAAACCATGGCCATTAGTTGGCAATACAATATCGGTATTATTAAACAAGGAAGGTTTTGGAAAAAATGTTCTGAAATACTATCAACGCAATAAAAACTTTGATATTGTCGGTTTTTACAATTTTCGCGTGCCTGTGTTTATCGTACAGAATCCAGAACATATAAAAAAAATAACTGTGAGGGATTTTGAATATTTCGTAAATCATACACCCTTTTTCAAAACAGATGATGATCCTCTTATAAATGGTATGTTGACAGTGATGAAAGATCAACGTTGGAAAAATATGCGCAATACCCTCACACCAATA…
