# Supplementary material for: De novo transcriptomic analysis of the alimentary tract of the tephritid gall fly, Procecidochares utilis
Source: PLoS One. 2018 Aug 23;13(8):e0201679. doi: 10.1371/journal.pone.0201679 (PMC6107134; doi:10.1371/journal.pone.0201679)
Supplement: S3 Table — (XLSX) [file pone.0201679.s003.xlsx]

## Sheet: Sheet1
S3 Table. Unigene sequeces for carboxylesterase identified in Procecidochares utilis transcriptome
>Unigene11636_X
TGCTTGGAAGCTCCACAAATAAATTTACCTGGCCAAGGAATAATTTCTGGCACTTATCTAAAAATGTTTCGAGCACAAAATATTAAAGCATATTTAGGAATTCGGTATGCTTTTGCTCCTCGTTTTTCACCACCAGAAATTGATATAACTGAATGGCGGGGAGTGAAAAATGCGACTAAATTTGGCCCACTTTGTTGGCAAACACCTTCTATCGATAAAGACTTTATTTTAAACAAGCTTTTACGAAATAAAGCTGCGGAGAATAATGATATAACATATGATGAAGATTGTTTACATTTA AATATTTTTGTTCCAGATGGATCACCAGGTGTAAGCGGATATGCAGTCATATTTTGGATCCATGGCGGCGATTATTCTAAAGGAGCTCCAACTGATAT…
>CL1124.Contig2_X
ATGCTACGTGTGGTGCATTTTCGTCAACAATTTGCAATATCTTATAGATCAAAGGTGTTCCAAAATTTTAATGATTATAACTTTTTGAAATCACGATATACTCTTCAGTACTTATGTAATTACATGCATCCGGGAATTACTCGACGCTTCTCAAATGAGACAAATCCAGGTCGGAGCGGATTTGAACGGCAAAATTCTCGTAGTTTACCGAGGTTAATGAGAATTCCGGATATTTTGTGGCCATCGACAATAAATACCATAAAAAATTGGATCTTAATACAATTTGTAATTAGGCCTTACTTCGATGGAGATTTTTCTTTAAGAGACTTCGTTTGTGGTGCAAAACACGCTCTACAGGTCATATCATCCAAACTTGTAAATGAAGATCTTGGTGCTTTA…
>CL1161.Contig1_X
AAAAACTTCAAATATCGTGATAAATTAAAATTTGCTGCCTTTGTCTTAGCTATTTACATGGGGTTACACAATTTTAGGAGTACTGAAGCGCAAACTCGTGACCCCAGATTTTATTCTCGTCCCGGTGTAAAGGATTACAATTGGCCTAATCCTGGTGATCCTGATTACAGAACATATATATTCAATGATAGACGTTATGGACACTATATGCCAAATGGTTATGGCTCTCGTTATCCAGGTAGAAATCCACCAGGGCAATACCCACAGGGAATGCCCAACGAAGATCGGTTCCGGTTTGACCCGAATAATCCCAATGCAGCACATACACCCTTCCCCGGTGTTTTAGCCGGTTGGCGTGAGGATTTACAAGGCAAACAACGACGTGATTCGCTTACATTA…
>Unigene35140_X
ATGTTGTCGCGCATGCAAAATCAACATCAAAATCAATCGCAATCGCGCCGTCGGTCCAAAATGCATATTTTTAGTAATTTTACCGTTACAAAATATATCGCGATCGCGATCTTTCTTTTGCTTACATTAAGCTTTTGTTTCGATTCGATTGAAGCGCGAACATCGGAGTTTTTAAAAGTGAAATTGCCTCATGGTGGAGTTCTTGTTGGTCGCCATCGAGTATCGCATAAAGGTCGTCATATGCGTGCCTTTATGGGTATACCATATGCAGAGCCACCTGTGGGCGAACTTCGTTTTAAGCCACCTGTACCTTATGGTCCATGGGCAGGTGAACGCCAAACTACACAAGATTCACCGAAATGCATTCAACGTGATCCATATCGACGGGATTTGGAAATT…
>CL797.Contig1_X
TTTATCGCCTTTGCGACAATTGAACTAGTATGTTCATTACAAATTTCTACTTCGTTGGGTACAATTGTTGGAACTACATTAAAATCACGTTTAGGTGTAGATTTCTATGCATTCCGTGGTATACGTTATGCATTGGCGCCAGTTTTAAATTTACGTTTTCGGAATCCTAAACCATATCCAGCATGGAAACCAAATATTTACGATGCAACAGAGGATGGCCCAATGTGTCCACAAATAACAGAAAATATAACCGATTTATCAGAGGATTGTTTGCGTTTAAATGTATATACAAAAAATATAAGAGCATCAAGACCCGTAATTGTATATCTACATCCGGGCGGCTTTTATGGCTTATCGGGACAAAGTAAAAATTTTGCTGGCCCCGAACATTTAATGGAT…
>CL1041.Contig1_X
TATGGTAGTTGACTTATATGTAACAAAGAAATGCTTCCAGGACATTTACGTGTAATAGTGAAACGAGTGCAATGTGGTGCATACAAATACTTCAGTAAAATGCCGGGTCAAGTGAAAGTACAAGTACGTCAGGGGGTTATTGCTGGACGAGAAGAGCTACTGCCAAACGGTGAACCATATCATAGCTTTCAAGGAGTACCTTATGCGGTACCTCCACTTGGCGAACTTCGTTTCAAGTCACCTGTGCCTTTGGAACGGTTTGATACACCTCTTTTAGATTGCACACAAGAGCGTGATGAATGTCACCATCGTAATCCTGTCACTCAGGAAATTGTTGGTTCAGAAGACTGTCTTTACCTTAACGTTTATGCACCAGCAAAGCGTTCTACGAGGCCAATG…
>Unigene34637_X
ATGATTAGTACATTGGGTTTTATCGAAAAGCTACGATGGCGATTAAATACTCTGGAACACAAATATACTCAATATCGTCTAAGCACCAATGATACGTCTATCGTTAATACTGAGTATGGCCAGGTGAAAGGCCTAAAGCGTAAAACGCTTTACGATGTTCCGTATTATAGTTTCGAGGGTATACCTTATGCCAAACCACCCGTTGGCGAGTTACGTTTCAAAGCACCAGAACAACCTGAAAAGTGGGAAGGTGTGCTTAGTTGTTTTGGTGTAAAAAATAAGGCAACACAATTAAATTTA ATAACAGGAATCGCTGAAGGATCTGATGATTGTCTGATTTTAAATGTGTATTCAAGAAATTTAAAACCCGATAAACCAGTTCCAGTTATGGTTTGGAT…
>CL1295.Contig2_X
ATGCAGTCAAATGTTGGATTTATAGAGAAATTGCGTTGGCGATTGAAATCCTTCGAACATAACTACCAACAAAATCGGAAAAAAACTGGAGAAACAACAATTGTGGAAACAGAATATGGAAAAATTGAGGGACTTAAACGCATGACCATATACGATGTGCCCTATTATAGTTTTGAAGGTATACCGTATGCACAACCACCTATAGATGAACTACGTTTTAGGGCACCACAACGACCAACACCGTGGGAAGGTATTAAAGATTGTAAAAACACAAGAGGAATAGCAGTACAAACTCATATTATAACCGGATCCATAGAAGGATGTGAAGACTGTCTTTACCTCAATGTATATACAAACAATCCAAAACCCAATAAACAGCGACCTGTTATGATATGGATA…
>Unigene29594_X
ATGGCAGCCATGCAAACAATTGACCAAATTAAAATTGGCTTAAAAATTGTCGATTTTAAAGTACAACAAAGACGCTTTCGTACATGCGAAAAAACAATTGTTAATACAATTTATGGTCCTATAAAAGGAGTTAAACGAAAATCCATATATGGCGATGGTTATTATAGTTTTGAGAAAATACCTTTTGCCCGTCCACCAGTTGGTAAGCTTCGTTACAAAGCACCACAACCACCCGAACCATGGAAAGAGGTGCTTAGTTGTACATCACCGGGACCAAAACCATTACAAAAACATTTTGTATTTCAAATGACTGAAGGCTCTGAAGATTGCCTCTATCTTAATGTTTACACTAAAAATCTTAATTCACAAAAACTTATGCCCGTCATGGTGTGGATATAT…
>Unigene28432_X
TTCAGTCCAGACTTTTTAATCTCCAAAGATATTGTTCTTGTTACTATTGCTTATCGTCTGGGACCGTTTGGATTTTTATCATTAGAAGATCCCACAGTGCAAGTACCAGGAAATGCTGGAATTAAAGATCAAATATTAGCATTGCGTTGGGTAAAAGAAAATATTGCTGCTTTTGGTGGTGATGCAAATAATGTGACCATATTTGGTGAGAGTGCTGGTGGTACATCAACGCACATATGCATGCTTAGCGAACAATCGAAAGGTCTAATCGACAAAGCTATTGTGATGTCTGGTAGCGCACTGTGCCCATGGGCAATTAAGCCAGACAAACGTTGGGCATATCGTCTGGCTAAAGCATTAGGATACATTGGAGATGATATTGATAAAGATGTTTATGAA…
>Unigene28433_X
TATCGTTTCGATTACGATTCACGCGATGGTAATGCAATTCGTAATATTATTTGTGGTCGTGATGTTCGTGGTACATGTCATGGTGATGATCTTTGTTACATATATTATGCTATGTTTTCACATCGACCAGCTATAGGTTCTAAAGAGCATGAAGTGACAAAAACAATGGTTGATATTTGGACAAGTTTTGCCAAATATAGTGATCCCAATTGTAATATGTTGGGCAATTTGATGTTTGAACCGATTGAGCAGGATGTGGGTAAAATAAAATGTTTAAATGTTAGTGAAAAGATTGAATTTATTGATTTGCCGGGTATGGATAAATTAAAGATATGGAGTGAACTTTATGCACCG
>Unigene33661_X
GTATCTTTGTCGTTGTTCGATATGGTGCGAATGGGTGCAAAAATGCTAACGCATCGCATACAACAATATCGTTCGGCTACCAATGAAACTGTAGTGATATCCACAAAGTACGGGAAAATCAAAGGTATTAAGCGTAAAACGATCTATGATCAACAATTTTATGCGTTCGAAGCTATACCATATGCTAAGCCTCCTCTGGGAGAATTGCGTTTTCGTGCACCACAACCACCTGAACCTTGGACTGAAGTTCGTAATTGTACGAGTTTAGGCAATAAGCCATTGCAAAAGCATTTCATTCTAGGAATTACTGAAGGTTCAGAGGATTGTTTGTTTTTGAATGTATACGCTAAAGAGTTAAAAACCGATATACCCTTACCTGTTATGGTTTGGATTTATGGT…
>Unigene25504_X
GACATACCAATCATATTAGGAGGGAATTCTTTTGAAGGTCTTGTAGTGTATCCACCACTGAAAATGTTCCCCGAGTTAATCGATATGGTAGTTAAGGATCCAAAGATGTTTTTGCCTGACGATGTGAAAAAAATGCGCTCAGATAATGAAAATAATGAAAAAGCAAAACGTCTCGTAAACCAATATTTTGGCAACAACAAAAAGGATGAAGTGGTAGCGAGGCAATTAAAACATCACCCCAAATTTGATTTTATGCATTGGTATCAGCATCTTACGTTTTGGCATGGTTTATATTGTGCCGCCCTTGTTCGTGCCAAATATGCCGCTGCCAATACCTATTTATATAGATTTGACTTTGATTCAAAAACATTTAATTTATATCGTACATTTTTCTGTCAA…
>Unigene35894_X
GCATGGAGTAATGACATACCCATTATTATAGGAGGGACCTCTTTTGAAGGTTTGCTAACGTATAAGCCAGTGAAGATTTTTCCCCAAGTAATCGATATGATATTGAAAGACCCAAAAAGTTGGCTTCCCGGAGATGTGAAAAAATTGCGCACAGATAATGAAAATAATGAAATAGCAAAACGGTATATACAAATGTATTTCGGTGAAAATCAAAAAGATGAAATAGTGGCGAGACAATTAAAACAAGATCCAAAATTTGATATAATGCATCTATTGTCGCATGAACAAATTTGGCATGGTTTATATTGCACAGCCCTGACCCGTATCAAATATGCAACTGCGAATACATATATCTATAGATTTGACTTTGATTCACCAAATGGCAATATTTTTAAAAAA…
>CL199.Contig10_X
ATGGTAACCGACTTAGAGACTGTAGAACTAGAATTACCTCAAGGTCATATACGTGGTATGAAATGTGAAACACTCTATGGAGAATCTTATTATAGTTTTGAAGGCATTCCATATGCCCAACCCCCAATTGGTAAATTACGTTTTCGTGCACCAAAACCTTTAGACTCATGGAAGGGTACATTGGATGCAACTCGGGAACCACCAAAACCATTGCAAAAGCATATATATACTGGCGAAGTAGAAGGTAGTGAGGACTGTCTTTATTTAAATGTTTACTCGAAGAATCTTAATACAAATAAA AAAATGCCGGTTATGGTTTGGATATATGGCGGCAGCTTCAAGACTGGCTCTGCATCACGGGAAAGTCGCGGGCCAGATTATCTAATGTTTGAGGATAT…
>CL284.Contig2_X
TTACGTTTTCGTGCACCAAAACCATTTGGTTCCTGGAAGGGTACAATAGATGGAACACGTAGTCCACCGAAACCAGTGCAAATAAGTTTGCAAACAGGCAAAGTGGAAGGGAGTGAAGATTGCCTATTTTTAAATGTTTTCACAAAAAATATAAATGAAACCAAAAAAATGCCAGTAATGGTTTGGATTTATGGTGGCGCTTTTCAGACGGGTCGTGCAGCACTGGAACATCACGGACCTGATTATCTCATGCGGGAAGATATTGTTATGGTTTCGATAAATTATCGACTATCCTCGTTGGGCTTTCTTAGCTTAGCCGATCCTAACATAGATATACCTGGCAATGCCGCTCTCAAAGATCTTTTACTGGCTCTAAAATGGATAAAGAAACATATTTAT…
